# Supplementary material for: Artificially designed synthetic promoter for a high level of salt induction using a cis-engineering approach
Source: Sci Rep. 2024 Jun 13;14:13657. doi: 10.1038/s41598-024-64537-z (PMC11176371; doi:10.1038/s41598-024-64537-z)
Supplement: Supplementary file 1 — Supplementary Table S1. [file 41598_2024_64537_MOESM1_ESM.xlsx]

## Sheet: Sheet1
Monocot plants	Dicot plants
Os12g0567800	AT3G02480
Os08g0110600	LEA7
Os03g0277300	AT1G09500
Os12g0187800	BGLU30
Os12g0123800	BHLH167
Os05g0409800	AT1G05340
Os10g0389200	UGT74E2
Os05g0197200	AT1G80160
Os06g0133500	CAD8
Os06g0216200	ADPG1
Os11g0149200	CYP81D8
Os05g0460000	NPF7.2
Os03g0820500	TRX8
Os09g0378700	AKR4C9
Os01g0679500	RAB18
Os05g0572000	RAP2-6
Os03g0745600	DOX1
Os12g0568500	XERO2
Os05g0468800	AT1G30700
Os03g0798500	SRG1
Os05g0527000	AOX3
Os05g0557100	LTP3
Os11g0529500	CYP76C2
Os08g0428100	LEA46
Os06g0219500	SBT4.9
Os07g0170200	AT1G74010
Os11g0451700	UGT76E12
Os03g0191900	XTH10
Os11g0307300	NAC055
Os02g0217900	ADH1
Os03g0370600	AT4G39670
Os02g0191600	LTP4
Os06g0133400	UGT74F2
Os07g0274700	SUC7
Os08g0520600	AT4G33150
Os11g0506800	AT2G31945
Os11g0106900	NSP5
Os02g0758000	KTI1
Os01g0615100	DREB2A
Os11g0644800	SAG113
Os11g0112200	AT4G01870
Os05g0572700	NAC003
Os07g0677400	GSTU3
Os02g0513100	CYP710A1
Os05g0151200	WRKY75
OsHSP18.0-CIII	UGT73C7
Os11g0659200	AGP2
Os04g0167875	PILS5
Os03g0305600	GSTU24
Os02g0259900	SRO5
Os08g0385000	AT5G50760
Os11g0533400	AT5G43580
OsLEA18	AT2G23110
Os11g0181200	AT2G35730
OsREM1.1	GSTU1
Sub1B	AT1G16850
OsEnS-49	AT3G53600
OsLEA22	ERF113
OsADF3	ChiC
OsDjC10	ADPG2
OsEnS-53	AT5G61820
Os01g0642100	NAC019
Os02g0685350	AT2G41730
Os10g0548100	PME20
OsPP2C59	OSM34
OsRCI2-5	MAPKKK18
Os02g0463401	DTX3
Os12g0147200	TSPO
Os03g0752500	AT5G66780
OsEnS-148	PMAT1
Os10g0505900	AT3G47470
OsLEA3	AT1G26380
HSA32	AT5G44790
LHY	AT4G17170
Os01g0585100	AT5G02620
Os07g0489800	AT1G70900
Os07g0660100	AT3G53510
OsctHSP70-1	AT5G05410
OsITPK4	AT1G27000
OsEnS-4	AT1G05250
OsRCI2-7	AT2G10940
Os03g0582000	AT3G48360
Os09g0425200	AT1G25270
Os10g0565150	AT3G18350
Os02g0629000	AT3G07650
Os08g0444440	AT2G38860
Os12g0510750	AT2G43620
OsLEA4	AT4G37180
HOX24	AT3G27090
Os01g0954000	AT5G16150
OsABA45	AT2G30550
OsCIPK10	AT1G20100
OsOSCA2.1	AT2G46370
Os06g0538900	AT2G06050
HD6	AT5G65930
Os01g0567200	AT3G02480
Os06g0347100	AT1G32640
Os01g0642000	AT2G16720
BGIOSGA021249	AT4G10340
BGIOSGA014062	AT1G42550
BGIOSGA002350	AT4G34180
BGIOSGA016981	AT3G24170
BGIOSGA002820	AT3G14690
BGIOSGA002278	AT3G07350
BGIOSGA022794	AT4G12730
EGY3	AT3G54620
BGIOSGA002257	AT5G26340
BGIOSGA007912	AT3G48520
BGIOSGA033092	AT5G44070
BGIOSGA025089	AT2G47730
BGIOSGA015767	AT4G17530
BGIOSGA014731	AT1G65980
HOX24	AT5G13750
BGIOSGA007915	AT1G56650
BGIOSGA023304	AT1G52690
BGIOSGA013787	AT2G41810
BGIOSGA016481	AT3G48990
BGIOSGA003059	AT2G43400
BGIOSGA031194	AT2G35940
BGIOSGA004793	AT1G59700
BGIOSGA013833	AT3G19290
BGIOSGA017414	AT1G80840
BGIOSGA026866	AT4G25390
BGIOSGA031503	AT5G62350
BGIOSGA036676	AT1G35670
BGIOSGA037112	AT2G40900
BGIOSGA028091	AT5G16550
BGIOSGA019347	AT4G25630
BGIOSGA002582	AT3G08530
BGIOSGA005777	AT3G14990
BGIOSGA005854	AT5G47640
BGIOSGA009086	AT4G02520
BGIOSGA017916	AT5G54680
BGIOSGA019723	AT1G49570
BGIOSGA021524	AT1G64660
BGIOSGA006010	AT1G28580
PXG	AT5G48655
BGIOSGA004269	AT4G13580
BGIOSGA005429	AT4G19030
BGIOSGA028757	AT2G45660
BGIOSGA001873	AT5G15850
BGIOSGA003370	AT4G25310
BGIOSGA013052	AT2G40330
BGIOSGA013672	AT3G16500
BGIOSGA016852	AT2G05100
BGIOSGA025944	AT5G38430
BGIOSGA029694	AT4G33540
BGIOSGA029595	AT4G18020
OsSWEET12	AT1G51710
Os03g0197100	AT5G25460
NaT	AT2G28960
CYP51G3	AT3G48680
Os09g0248900	AT1G69490
Os07g0565800	AT2G18750
OsCV	AT3G12740
Os02g0140800	AT3G46220
Os02g0537000	AT3G63210
OsLAC23	AT1G70100
Os09g0388400	AT1G10585
Oscyp71Z7	AT1G51760
OsPOT	AT5G10540
OsCOMTL2	AT3G49530
RAB21	AT1G60190
Os03g0187400	AT4G30480
Os10g0534700	AT4G27960
Os11g0165700	AT5G56870
OsEnS-119	AT3G05880
Os08g0473800	AT3G19760
Os03g0607200	AT4G05150
Os05g0225500	AT1G48490
OsGSTL1	AT1G01160
Os06g0662550	AT5G25265
Os10g0360100	AT5G04310
Os02g0230300	AT2G26530
Os01g0511100	AT4G12800
Oschib2	AT1G52400
EFA27	AT1G67580
Cht1*(Chi1)	AT5G58720
OsVQ30	AT3G15070
OsTIP3	AT5G66760
OsLAC30	AT4G37990
Os09g0127700	AT5G58620
OsSLAC7	AT3G56510
Os10g0148100	AT4G02890
OsGSTU4	AT4G39100
OsZIP10	AT3G48740
Os07g0521100	AT5G57800
OsPR4	AT4G11220
Rir1b	AT5G11420
OsC3H10	AT2G30440
OsDjC62	AT4G35830
OsPR10a	AT3G60600
RAB16B	AT2G13790
OsDSSR1	AT2G01020
Os10g0505900	AT5G38420
Os11g0533400	AT5G23010
Os08g0104400	AT1G73980
OsLEA1	AT3G04000
Os07g0213300	AT4G32850
Os03g0305400	AT1G47420
Os08g0535400	AT1G68440
Os06g0341300	AT3G45600
Os12g0242700	AT4G34990
Os03g0244200	AT5G26751
Os02g0565600	AT4G25670
Os10g0533500	AT1G03090
Os09g0240500	AT5G22000
Os10g0515900	AT3G08940
Os07g0407900	AT5G01520
Os01g0160200	AT5G39610
Os05g0551500	AT3G12580
Os05g0484000	AT4G23190
Os03g0322200	AT3G10520
Os02g0570500	AT1G09340
Os03g0724800	AT1G56600
Os01g0740300	AT3G59060
Os11g0428800	AT2G30870
Os05g0215000	AT2G33380
Os08g0153900	AT1G54100
Os03g0764300	AT2G39800
Os01g0200600	AT4G34710
Os04g0510600	AT2G43510
Os06g0142200	AT5G64400
Os06g0673800	AT5G44020
Os07g0418500	AT1G16810
Os11g0504000	AT3G01500
Os08g0182400	AT4G19110
Os01g0859100	AT5G26210
Os08g0160500	AT4G03560
Os01g0214800	AT1G78080
Os03g0277600	AT1G08930
Os12g0503000	AT4G22670
Os02g0819500	AT2G30490
Os02g0582600	AT4G11260
Os09g0322300	AT5G06760
Os08g0267800	AT4G25690
Os12g0431100	AT3G61060
Os06g0651000	AT3G54920
Os01g0341300	AT5G57050
Os01g0864300	AT3G01850
Os06g0499900	AT4G21280
Os03g0724700	AT2G17870
Os02g0484200	AT5G52400
Os11g0656500	AT3G10985
Os10g0213700	AT2G02710
Os09g0498700	AT5G18130
Os08g0131000	AT1G77120
Os02g0630000	AT3G42790
Os08g0248100	AT2G27690
Os03g0404800	AT4G30270
Os04g0450000	AT1G16850
Os04g0428900	AT4G30650
Os02g0795200	AT4G34890
Os09g0255400	AT4G39520
Os07g0532500	AT4G34540
Os10g0531400	AT4G34230
Os02g0537000	AT1G45249
Os01g0826400	AT2G13360
Os05g0444200	AT1G72610
Os11g0540600	AT2G25450
Os11g0160100	AT4G33670
Os05g0311600	AT5G54230
Os12g0135800	AT4G09650
Os03g0286900	AT5G52660
Os02g0240100	AT2G18050
Os07g0615500	AT3G16350
Os07g0550600	AT5G42220
Os04g0412300	AT5G01350
Os04g0243400	AT4G35770
Os10g0112700	AT1G08380
Os08g0238200	AT2G03760
Os06g0335900	AT1G72120
Os12g0555000	AT5G15310
Os10g0534700	AT2G16950
Os08g0518900	AT1G01470
Os01g0390300	AT1G52000
Os09g0398300	AT2G47180
Os04g0531800	AT4G02280
Os04g0398000	AT5G63190
Os06g0320500	AT5G64130
Os12g0629700	AT2G16700
Os02g0178100	AT5G42940
Os07g0521300	AT1G22190
Os11g0193800	AT4G33510
Os04g0414500	AT1G55530
Os03g0226300	AT2G28970
Os05g0525900	AT4G18280
Os02g0251900	AT5G03210
Os01g0603100	AT3G17770
Os01g0132000	AT3G22830
Os08g0125300	AT2G38000
Os04g0289600	AT1G52980
Os05g0228900	AT4G19410
Os03g0676400	AT5G14270
Os12g0148700	AT5G57655
Os06g0146800	AT5G08610
Os03g0849800	AT2G22660
Os11g0530600	AT5G57350
Os03g0797400	AT2G42220
Os09g0324400	AT1G14890
Os09g0438000	AT3G14440
Os08g0125200	AT3G05640
Os08g0172300	AT1G06700
Os04g0580800	AT5G44260
Os01g0756700	AT1G49450
Os03g0858800	AT3G57520
Os01g0916000	AT5G35460
Os08g0546800	AT1G67740
Os08g0242400	AT4G35100
Os10g0548100	AT5G67250
Os04g0547600	AT5G20020
Os01g0248300	AT3G27690
Os04g0127200	AT5G51070
Os07g0661600	AT5G22280
Os09g0448200	AT1G58200
Os07g0535200	AT1G52230
Os05g0191500	AT5G14120
Os05g0166300	AT5G64740
Os04g0380300	AT4G15760
Os06g0483200	AT1G23230
Os09g0547800	AT2G03260
Os01g0686500	AT5G52300
Os01g0660200	AT4G20830
Os01g0736500	AT5G61530
Os02g0769800	AT1G67090
Os04g0614500	AT1G43160
Os12g0506500	AT1G18570
Os08g0324200	AT4G25640
Os06g0258000	AT3G01190
Os01g0888800	AT1G22640
Os03g0748400	AT2G06950
Os02g0232000	AT1G66760
Os01g0627800	AT5G08530
Os03g0793700	AT3G28220
Os02g0586900	AT5G43450
Os01g0678400	AT4G11600
Os09g0440300	AT4G23600
Os03g0416500	AT3G59020
Os08g0499700	AT3G13340
Os03g0826900	AT2G21050
Os05g0361500	AT1G12900
Os04g0627900	AT1G60730
Os01g0587400	AT5G34850
Os01g0954000	AT2G19570
Os03g0599400	AT1G29920
Os01g0259200	AT4G38970
Os05g0149000	AT2G19590
Os03g0615300	AT2G46270
Os03g0341300	AT5G67300
Os10g0118200	AT5G66400
Os04g0401000	AT2G17460
Os05g0316200	AT3G27700
Os12g0258700	AT3G54890
Os11g0641500	AT5G09440
Os10g0148000	AT1G07470
Os09g0450700	AT5G11770
Os02g0622500	AT5G39580
Os10g0476300	AT1G74310
Os06g0246500	AT3G55410
Os11g0684000	AT4G00430
Os03g0853700	AT5G22860
Os08g0442900	AT3G23920
Os06g0108900	AT5G56030
Os09g0417800	AT4G31030
Os01g0253900	AT3G56090
Os01g0550800	AT5G42080
Os11g0566800	AT1G06680
Os12g0564100	AT4G34030
Os07g0687300	AT5G18670
Os02g0774700	AT5G25780
Os03g0746900	AT3G13670
Os01g0257300	AT1G65720
Os01g0613800	AT3G06490
Os10g0393800	AT4G16830
Os04g0532500	AT2G45960
Os07g0538400	AT1G52410
Os04g0171600	AT4G24290
Os04g0110100	AT2G45740
Os04g0493400	AT4G39010
Os03g0233900	AT2G19830
Os01g0167400	AT1G01120
Os06g0141600	AT4G38060
Os09g0482200	AT5G03240
Os07g0554900	AT1G04220
Os02g0210700	AT1G20450
Os11g0532200	AT5G48160
Os09g0417600	AT4G02330
Os01g0225600	AT5G65110
Os01g0658900	AT2G31790
Os02g0280400	AT4G25480
Os10g0451900	AT3G24310
Os05g0215600	AT4G34000
Os02g0778600	AT2G42790
Os04g0659500	AT5G54270
Os06g0345200	AT5G62050
Os02g0615800	AT5G19120
Os03g0445700	AT2G45180
Os07g0638100	AT5G15240
Os02g0624300	AT3G22370
Os11g0156200	AT4G23630
Os06g0716100	AT1G80180
Os01g0197400	AT5G08690
Os06g0103200	AT3G61430
Os04g0364800	AT3G52880
Os01g0348900	AT5G27350
Os06g0633100	AT1G30760
Os09g0507300	AT1G75500
Os09g0454600	AT1G22710
Os01g0710800	AT3G44300
Os06g0681200	AT1G74020
Os05g0247100	AT3G28740
Os06g0324400	AT1G05340
Os02g0249500	AT5G43440
Os11g0205500	AT2G47770
Os03g0297000	AT3G51130
Os12g0242100	AT4G39260
Os01g0885700	AT5G33360
Os01g0955100	AT1G08510
Os03g0786100	AT2G38400
Os05g0595100	AT1G11260
Os04g0657300	AT3G51840
Os02g0685200	AT4G21410
Os06g0253100	AT3G03890
Os10g0444700	AT3G11410
Os01g0867300	AT3G05530
Os12g0151000	AT1G60940
Os10g0452300	AT3G12400
Os09g0442600	AT3G13740
Os05g0344400	AT1G03610
Os11g0562100	AT4G30350
Os10g0469100	AT2G15970
Os10g0505900	AT1G79520
Os03g0218400	AT2G22310
Os08g0112300	AT1G68620
Os01g0300000	AT2G23070
Os11g0475500	AT1G02280
Os05g0452900	AT2G38530
Os01g0115600	AT4G30800
Os11g0592200	AT3G45300
Os06g0726100	AT3G18860
Os01g0821600	AT1G79380
Os03g0285100	AT2G06850
Os09g0532000	AT4G36220
Os03g0305600	AT4G19170
Os05g0142100	AT1G13260
Os10g0570200	AT1G32060
Os04g0673700	AT1G29910
Os02g0215700	AT4G23060
Os06g0521000	AT5G45900
Os09g0272900	AT4G05180
Os07g0646800	AT5G19180
Os12g0546800	AT5G23670
Os11g0491400	AT3G10500
Os08g0508000	AT1G78420
Os03g0133100	AT2G34500
Os05g0163900	AT3G53710
Os02g0275200	AT2G39010
Os05g0196700	AT3G46660
Os02g0298200	AT5G64250
Os11g0214400	AT3G22240
Os01g0757200	AT5G57090
Os03g0610800	AT4G17950
Os10g0444100	AT5G01740
Os07g0210000	AT3G62740
Os07g0687900	AT4G23050
Os06g0296700	AT1G01620
Os03g0829200	AT1G16540
Os02g0140400	AT1G14210
Os11g0286800	AT2G31810
Os06g0241100	ID: 112785036
Os04g0266900	ID: 112801566
Os09g0568700	ID:112782436
Os06g0616400	ID:112718377
Os11g0629200	ID:112743905
Os08g0374600	ID:112767258
Os01g0597800	ID:112711869
Os08g0434100	ID:112794865
Os01g0849600	ID:112775284
Os03g0777700	ID:112801760
Os08g0491400	ID:112786641
Os06g0530400	ID:112719815
Os01g0783200	ID:112727318
Os04g0286500	ID:112752059
Os03g0245800	ID:112743514
Os05g0143000	ID:100136891
Os03g0663500	ID:543714
Os05g0465800	ID:544279
Os04g0570500	ID:543577
Os03g0601500	ID:606712
Os02g0206100	ID:544197
Os08g0414700	ID:544130
Os08g0385000	ID:544157
Os07g0655600	ID:544293
Os12g0631600	ID:543959
Os07g0439100	ID:544084
Os10g0559400	ID:543812
Os07g0100600	ID:544261
Os04g0667100	ID:543988
Os07g0568800	ID:3950383
Os03g0822800	ID:3950463
Os07g0407700	ID:544205
Os03g0439500	ID:100136892
Os01g0138800	ID:544213
Os01g0895200	ID:543562
Os02g0671100	ID:543965
Os04g0295500	ID:543791
Os06g0498800	ID:544114
Os03g0226200	ID:544115
Os02g0159800	ID:544116
Os01g0950300	ID:543956
Os01g0699400	ID:543689
Os01g0916100	ID:543990
Os01g0304400	ID:543585
Os03g0790500	ID:543700
Os06g0324000	ID:104885347
Os02g0707900	ID:22579901
Os02g0611000	ID:104901055
Os09g0526600	ID:104904685
Os03g0221600	ID:104904468
Os01g0699600	ID:104901948
Os12g0607800	ID:104901116
Os12g0552900	ID:104901103
Os12g0218300	ID:104901098
Os12g0125000	ID:104901097
Os04g0280300	ID:104897151
Os06g0494400	ID:104890462
Os03g0734500	ID:104885053
Os10g0131200	ID: 104882936
Os12g0448900	ID: 104907761
Os02g0226300	ID: 104906763
Os04g0674000	ID: 104905368
Os06g0725200	ID: 104904145
Os08g0367400	ID: 104904142
Os02g0155400	ID: 104904139
Os02g0738200	ID: 104904135
Os06g0159600	ID: 104903802
Os09g0573100	ID: 104903540
Os03g0176800	ID: 104901660
Os05g0373900	ID: 104901159
Os01g0368900	ID: 104901150
Os10g0529800	ID: 104901146
Os05g0439000	ID: 104901144
Os01g0609300	ID: 104901056
Os01g0937500	ID: 104901052
Os01g0128200	ID: 104899399
Os07g0660500	ID: 104899230
Os01g0784700	ID: 104898678
Os04g0686800	ID: 104897687
Os12g0555200	ID: 104897682
Os11g0642100	ID: 104897498
Os02g0769900	ID: 104897462
Os09g0543900	ID: 110921066
Os10g0470700	ID: 110908083
Os09g0125900	ID: 110894253
Os06g0142400	ID: 110885712
Os03g0341000	ID: 110872901
Os01g0889000	ID: 110863704
Os12g0610200	ID: 110933985
Os05g0136900	ID: 110925535
Os08g0116700	ID: 110908955
Os03g0775600	ID: 110894465
Os02g0510000	ID: 110884548
Os06g0696600	ID: 110871699
Os02g0592800	ID: 110864005
Os04g0630400	ID: 110886132
Os04g0474800	ID: 110928874
Os12g0559100	ID: 110890800
Os02g0792000	ID: 110884054
Os11g0649600	ID: 110883848
Os01g0185900	ID: 110879583
Os01g0958800	ID: 110872550
Os09g0275400	ID: 110865405
Os11g0303600	ID: 110885466
Os07g0605800	ID: 110939846
Os01g0952900	ID:
Os04g0629600	ID: 110895053
Os01g0702500	ID: 110885853
Os08g0113900	ID: 110939847
Os07g0638500	ID: 110926348
Os02g0649300	ID: 110942358
Os03g0132900	ID: 110939719
Os01g0956200	ID: 110936568
Os07g0129200	ID: 110935817
Os02g0783100	ID: 110923002
Os11g0544000	ID: 110921966
Os04g0664300	ID: 110920626
Os12g0128800	ID: 110919910
Os01g0693300	ID: 110910877
Os12g0467700	ID: 110909161
Os02g0639300	ID: 110908500
Os03g0745000	ID: 110895056
Os03g0393900	ID: 110878331
Os01g0305200	ID: 114183217
Os01g0196300	ID: 114173976
Os01g0201100	ID: 114173114
Os07g0480900	ID: 114168534
Os02g0134200	ID: 114162706
Os01g0284900	ID: 114185915
Os07g0288700	ID: 114181807
Os08g0163800	ID: 114169256
Os02g0191300	ID: 114193368
Os05g0576700	ID: 114183114
Os04g0322100	ID: 114173511
Os03g0802500	ID: 114194089
Os12g0179800	ID: 114179839
Os05g0217800	ID: 114173431
Os12g0115100	ID: 114169336
Os11g0518900	ID: 114191843
Os10g0558700	ID: 114191836
Os09g0355400	ID: 114191833
Os11g0655900	ID: 114191832
Os05g0147800	ID: 114190284
Os06g0145200	ID: 114184020
Os01g0606900	ID: 114183112
Os04g0302400	ID: 114181531
Os03g0388500	ID: 114179711
Os03g0266300	ID: 114169207
Os11g0195600	ID: 114169206
Os02g0602100	ID: 114166560
Os01g0946600	ID: 114193285
Os02g0249800	ID: 114192401
Os02g0769700	ID: 114192243
Os01g0742400	ID: 114191896
Os01g0226700	ID: 114191846
Os04g0211900	ID: 114191845
Os01g0127500	ID: 114191844
HORVU3Hr1G105290	ID: 114191842
HORVU1Hr1G000450	ID: 114191841
HORVU6Hr1G075900	ID: 114191839
HORVU3Hr1G004140	ID: 114191838
HORVU2Hr1G003400	ID: 114191837
HORVU6Hr1G090500	ID: 114191835
HORVU3Hr1G000980	ID: 114191834
HORVU1Hr1G059020	ID: 114191742
HORVU5Hr1G010880	ID: 114191741
ID: 548137	ID: 114191428
ID: 548223	ID: 114191427
ID: 100127228	ID: 114191426
ID: 548110	ID: 114191424
ID: 548211	ID: 114191423
ID: 4525135	ID: 114191422
ID: 548201	ID: 114191278
ID: 548266	ID: 34927665
ID: 548125	ID: 34927788
ID: 548126	ID: 34927772
ID: 100191096	ID: 34927770
ID: 100191109	ID: 34927766
ID: 100191097	ID: 34927745
ID: 100191099	ID: 34927739
ID: 100191098	ID: 34927738
ID: 542880	ID: 34927737
ID: 542775	ID: 34927736
ID: 542779	ID: 34927735
ID: 542780	ID: 34927734
ID: 543492	ID: 34927731
ID: 542839	ID: 34927730
ID: 100037544	ID: 34927728
ID: 732710	ID: 34927726
ID: 543123	ID: 34927725
ID: 100037523	ID: 34927720
ID: 543412	ID: 34927719
ID: 543445	ID: 34927718
ID: 100037529	ID: 34927717
ID: 543066	ID: 34927715
ID: 543194	ID: 34927714
ID: 543151	ID: 34927712
ID: 125717	ID: 34927711
ID: 803115	ID: 34927704
ID: 3800061	ID: 34927698
ID: 542769	ID: 34927693
ID: 100125711	ID: 34927676
ID: 778384	ID: 34927675
ID: 543070	ID: 34927674
ID: 100037543	ID: 34927672
ID: 543195	ID: 34927667
ID: 543196	ID: 34927662
ID: 543380	ID: 34927793
ID: 543197	ID: 34927790
ID: 542781	ID: 34927789
ID: 123164126	ID: 34927786
ID: 123155880	ID: 34927784
ID: 123080766	ID: 34927783
ID: 123138209	ID: 34927773
ID: 123092378	ID: 34927771
ID: 123148008	ID: 34927769
ID: 123085650	ID: 34927768
ID: 123089855	ID: 34927767
ID: 123185786	ID: 34927765
ID: 123169005	ID: 34927764
ID: 123156971	ID: 34927762
ID: 123151407	ID: 34927761
ID: 123130729	ID: 34927750
ID: 123191215	ID: 67265911
ID: 123181283	ID: 67265909
ID: 123143057	ID: 67265908
ID: 123141581	ID: 67265906
ID: 123135465	ID: 67265904
ID: 123134345	ID: 67265903
ID: 123129987	ID: 67265892
ID: 123125020	ID: 67265891
ID: 123108600	ID: 67265890
ID: 123100817	ID: 67265889
ID: 123100006	ID: 67265888
ID: 123085546	ID: 67265887
ID: 123079433	ID: 67265886
ID: 123077887	ID: 67265885
ID: 542770	ID: 67265884
ID: 541999	ID: 67265882
ID: 541867	ID: 67265881
ID: 542261	ID: 67265870
ID: 542073	ID: 67265869
ID: 845169	ID: 67265867
ID: 542414	ID: 67265865
ID: 542660	ID: 67265864
ID: 732783	ID: 67265863
ID: 542366	ID: 67265862
ID: 542583	ID: 67265861
ID: 542368	ID: 67265860
ID: 541930	ID: 67265859
ID: 542723	ID: 67265858
ID: 542399	ID: 67265857
ID: 542576	ID: 67265856
ID: 542293	ID: 67265855
ID: 100192770	ID: 67265854
ID: 100193673	ID: 67265853
ID: 100193959	ID: 67265852
ID: 100194015	ID: 67265851
ID: 100037809	ID: 67265850
ID: 100037810	ID: 67265849
ID: 542602	ID: 67265848
ID: 541942	ID: 67265847
ID: 542178	ID: 67265846
ID: 542544	ID: 67265845
ID: 845212	ID: 67265844
ID: 541773	ID: 100809070
ID: 542618	ID: 100799165
ID: 542739	ID: 100807113
ID: 542758	ID: 100804094
ID: 542017	ID: 100783647
ID: 542503	ID: 100305420
ID: 542094	ID: 100784716
ID: 845238	ID: 100818343
ID: 4267135	ID: 100808174
ID: 4055864	ID: 100792162
ID: 541917	ID: 100305424
ID: 542328	ID: 100305408
ID: 542771	ID: 100305354
ID: 542387	ID: 100816501
ID: 542144	ID: 100777943
ID: 100273363	ID: 102669229
ID: 542189	ID: 102662291
ID: 100191385	ID: 100811953
ID: 542192	ID: 100806248
ID: 103639973	ID: 100806048
ID: 100285559	ID: 100805181
ID: 103629496	ID: 100798691
ID: 103641890	ID: 100793219
ID: 100191385	ID: 100792758
ID: 542192	ID: 100789002
ID: 103639973	ID: 100788416
ID: 100285559	ID: 100787411
ID: 103629496	ID: 100787379
ID: 103641890	ID: 100785282
ID: 103629816	ID: 100785255
ID: 103629073	ID: 100305402
ID: 100273793	ID: 100305371
ID: 100283103	ID: 100812959
AY620961	ID: 100801285
DQ227697	ID: 100796023
AY823552	ID: 547520
ID: 108460266	ID: 553156
ID: 108488972	ID: 548007
ID: 108487425	ID: 732561
ID: 108483241	ID: 736743
ID: 108476907	ID: 547465
ID: 108465306	ID: 547231
ID: 108464276	ID: 778192
ID: 108461854	ID: 547510
ID: 108459752	ID: 37447
ID: 108458200	ID: 547511
ID: 108462987	ID: 37448
ID: 34733899	ID: 547572
ID: 34733898	ID: 547454
ID: 34733895	ID: 547617
ID: 34733886	ID: 547642
ID: 34733880	ID: 547823
ID: 34733875	ID: 547576
ID: 34733873	ID: 547577
ID: 34733869	ID: 547578
ID: 34733860	ID: 547579
ID: 34733854	ID: 547950
ID: 25016594	ID: 547580
ID: 25016591	ID: 548029
ID: 25016628	ID: 547581
ID: 25016623	ID: 547582
ID: 25016621	ID: 547583
ID: 25016618	ID: 547584
ID: 25016600	ID: 548030
ID: 16792751	ID: 547585
ID: 16792744	ID: 547586
ID: 16792743	ID: 547587
ID: 16792736	ID: 548031
ID: 16792731	ID: 547588
ID: 16792729	ID: 547589
ID: 16792722	ID: 547979
ID: 16792715	ID: 547951
ID: 16792708	ID: 547590
ID: 16792701	ID: 547612
ID: 16792670	ID: 547531
ID: 8084584	ID: 606508
ID: 8084584	ID: 547703
ID: 110437562	ID: 101916
ID: 110435754	ID: 732637
ID: 110433428	ID: 547879
ID: 8067629	ID: 778040
ID: 8067628	ID: 100101857
ID: 8068134	ID: 778060
ID: 8084085	ID: 100137077
ID: 8081707	ID: 548068
ID: 8074075	ID: 547873
ID: 8075009	ID: 547871
ID: 8079285	ID: 547504
ID: 8084078	ID: 547874
ID: 8081710	ID: 547872
ID: 8075009	ID: 100170737
ID: 8079285	ID: 100170727
ID: 8084078	ID: 100037479
ID: 8081710	ID: 547548
ID: 8081702	ID: 547549
ID: 8073249	ID: 547550
ID: 8084083	ID: 547708
ID: 8084079	ID: 100137072
ID: 8083325	ID: 547932
ID: 8081708	ID: 33351472
ID: 8081492	ID: 33351596
ID: 8079456	ID: 33351586
ID: 8074344	ID: 33351582
ID: 8068618	ID: 33351581
ID: 8068176	ID: 33351574
ID: 8067335	ID: 33351573
ID: 8067014	ID: 33351572
ID: 8066617	ID: 33351571
ID: 8065665	ID: 33351570
ID: 8064177	ID: 33351569
ID: 8061512	ID: 33351568
ID: 8061005	ID: 33351567
ID: 8057331	ID: 33351566
ID: 8056738	ID: 33351564
ID: 8055762	ID: 33351563
ID: 8055088	ID: 33351557
ID: 8054493	ID: 33351556
ID: 110434535	ID: 33351552
ID: 32929181	ID: 33351551
ID: 32929179	ID: 33351550
ID: 32929178	ID: 33351549
ID: 32929177	ID: 33351548
ID: 32929176	ID: 33351547
ID: 32929172	ID: 33351546
ID: 32929171	ID: 33351545
ID: 32929159	ID: 33351544
ID: 32929158	ID: 33351543
ID: 32929157	ID: 33351542
ID: 32929156	ID: 33351541
ID: 32929155	ID: 33351540
ID: 32929154	ID: 33351539
ID: 32929153	ID: 33351538
ID: 32929152	ID: 33351537
ID: 32929151	ID: 33351536
ID: 32929149	ID: 33351535
ID: 32929148	ID: 33351534
ID: 32929147	ID: 33351533
ID: 32929135	ID: 33351532
ID: 109850358	ID: 33351531
ID: 109825586	ID: 33351528
ID: 109835064	ID: 33351527
ID: 109823576	ID: 33351526
ID: 109850792	ID: 33351525
ID: 109845731	ID: 33351524
ID: 109843791	ID: 33351523
ID: 109843549	ID: 33351522
ID: 109842154	ID: 33351521
ID: 109841252	ID: 33351520
ID: 109841245	ID: 33351519
ID: 109840561	ID: 33351518
ID: 109840145	ID: 30858756
ID: 109839443	ID: 30858755
ID: 109838213	ID: 30858751
ID: 109838212	ID: 30858750
ID: 109838195	ID: 30858748
ID: 109838000	ID: 30858738
ID: 109836420	ID: 30858737
ID: 109835896	ID: 30858735
ID: 109835739	ID: 30858734
ID: 109834896	ID: 30858733
ID: 109834895	ID: 30858731
ID: 109834894	ID: 30858730
ID: 109832194	ID: 30858728
ID: 109829084	ID: 30858727
ID: 109828055	ID: 30858716
ID: 109827716	ID: 30858715
ID: 109827715	ID: 30858711
ID: 109827714	ID: 30858710
ID: 109827548	ID: 30858709
ID: 109827546	ID: 30858708
ID: 109826940	ID: 30858707
ID: 30090284	ID: 30858706
ID: 30090256	ID: 30858705
ID: 30090253	ID: 30858704
ID: 30090283	ID: 30858702
ID: 30090280	ID: 30858701
ID: 30090279	ID: 30858700
ID: 17046470	ID: 30858699
ID: 17046469	ID: 30858698
ID: 17046468	ID: 30858697
ID: 17046467	ID: 30858696
ID: 17046466	ID: 30858695
ID: 17046463	ID: 30858694
ID: 17046460	ID: 30858693
ID: 17046457	ID: 30858692
ID: 17046456	ID: 30858691
ID: 17046446	ID: 30858690
ID: 17046445	ID: 30858689
ID: 17046444	ID: 30858688
ID: 17046443	ID: 30858685
ID: 17046442	ID: 30858684
ID: 17046441	ID: 30858683
ID: 17046440	ID: 30858682
ID: 17046439	ID: 30858681
ID: 17046438	ID: 30858680
ID: 17046436	ID: 30858679
ID: 17046425	ID: 30858678
ID: 17046421	ID: 30858677
ID: 17046420	ID: 63040735
ID: 17046418	ID: 63040733
ID: 17046417	ID: 63040724
ID: 17046416	ID: 63040714
ID: 17046415	ID: 63040712
ID: 17046414	ID: 63040710
ID: 17046413	ID: 63040707
ID: 17046412	ID: 63040704
ID: 17046411	ID: 63040703
ID: 17046410	ID: 63040701
ID: 17046409	ID: 63040700
ID: 17046408	ID: 63040696
ID: 17046407	ID: 63040695
ID: 17046406	ID: 63040693
ID: 17046405	ID: 63040692
ID: 17046404	ID: 63040691
ID: 17046403	ID: 63040690
ID: 17046402	ID: 63040685
ID: 17046401	ID: 63040682
ID: 17046400	ID: 63040681
ID: 17046399	ID: 63040680
ID: 17046395	ID: 63040679
ID: 17046398	ID: 63040678
ID: 103721800	ID: 63040677
ID: 103719083	ID: 63040676
ID: 103715817	ID: 63040675
ID: 103712205	ID: 63040673
ID: 103710069	ID: 63040672
ID: 103708477	ID: 63040670
ID: 103707137	ID: 63040666
ID: 103706651	ID: 63040665
ID: 103700949	ID: 63040664
ID: 103700839	ID: 63040663
ID: 103710261	ID: 63040662
ID: 103705829	ID: 39111312
ID: 103717039	ID: 39111311
ID: 103697174	ID: 39111310
ID: 103715901	ID: 39111308
ID: 113461803	ID: 39111307
ID: 103718884	ID: 39111306
ID: 103714841	ID: 39111302
ID: 103711984	ID: 39111301
ID: 103706482	ID: 39111298
ID: 103703892	ID: 39111297
ID: 103703431	ID: 39111296
ID: 103696167	ID: 39111294
ID: 120110796	ID: 39111292
ID: 108510788	ID: 39111290
ID: 103723943	ID: 39111288
ID: 103723262	ID: 39111287
ID: 103717695	ID: 39111285
ID: 103717339	ID: 39111284
ID: 103715739	ID: 39111280
ID: 103715428	ID: 39111278
ID: 103714842	ID: 39111277
ID: 103711982	ID: 39111275
ID: 103710151	ID: 39111274
ID: 103709445	ID: 39111271
ID: 103708163	ID: 39111270
ID: 103706215	ID: 39111269
ID: 103703802	ID: 39111267
ID: 103703581	ID: 39111265
ID: 103703442	ID: 39111264
ID: 103702054	ID: 39111263
ID: 103701942	ID: 39111262
ID: 103701916	ID: 39111261
ID: 103701134	ID: 39111260
ID: 103701093	ID: 39111258
ID: 103699155	ID: 39111256
ID: 103698634	ID: 39111255
ID: 103697754	ID: 39111254
ID: 103696787	ID: 39111253
ID: 103696543	ID: 39111252
ID: 103696323	ID: 39111251
ID: 120110569	ID: 39111250
ID: 120109525	ID: 39111249
ID: 120109339	ID: 39111248
ID: 120107237	ID: 39111247
ID: 120106271	ID: 39111245
ID: 109715155	ID: 39111243
ID: 109719633	ID: 39111239
ID: 109719289	ID: 39111238
ID: 109709580	ID: 39111237
ID: 109707911	ID: 39111236
ID: 109713033	ID: 111395618
ID: 109708410	ID: 111370802
ID: 109717259	ID: 111404886
ID: 109704466	ID: 111394731
ID: 109704016	ID: 111392202
ID: 109703996	ID: 111388188
ID: 109722419	ID: 111382660
ID: 109715115	ID: 111368897
ID: 109712976	ID: 111402144
ID: 109709468	ID: 111368691
ID: 109711361	ID: 111390694
ID: 109709467	ID: 111380314
ID: 109704467	ID: 111376766
ID: 109728075	ID: 111371443
ID: 109725673	ID: 111368692
ID: 109723979	ID: 111403387
ID: 109722420	ID: 111403386
ID: 109722418	ID: 111396970
ID: 109720616	ID: 111387051
ID: 109719268	ID: 111408231
ID: 109717401	ID: 111407756
ID: 109717325	ID: 111407315
ID: 109714854	ID: 111405926
ID: 109714835	ID: 111403389
ID: 109714834	ID: 111403215
ID: 109713633	ID: 111402445
ID: 109713295	ID: 111402372
ID: 109713294	ID: 111402167
ID: 109713293	ID: 111401205
ID: 109713291	ID: 111400796
ID: 109713290	ID: 111400795
ID: 109713289	ID: 111400684
ID: 109713037	ID: 111399410
ID: 109713032	ID: 111398953
ID: 109712977	ID: 111396517
ID: 109712599	ID: 111395849
ID: 109710941	ID: 111393445
ID: 109709374	ID: 111392780
ID: 109708887	ID: 111392716
ID: 109708886	ID: 111391131
ID: 109707069	ID: 111389382
ID: 109706549	ID: 111388826
ID: 109706192	ID: 111386963
ID: 109705477	ID: 111386021
ID: 109705464	ID: 111385790
ID: 109704468	ID: 111382003
ID: 109704465	ID: 111381100
ID: 109703942	ID: 111381060
ID: 109719146	ID: 111380312
ID: 31177776	ID: 111379626
rps12 ID: 63382718	ID: 111378225
ID: 63382717	ID: 111377452
ID: 63382715	ID: 111375898
ID: 63382714	ID: 111371679
ID: 63382711	ID: 111370730
ID: 63382710	ID: 111368723
ID: 63382699	ID: 111368722
ID: 63382698	ID: 111368720
ID: 63382697	ID: 111368719
ID: 63382696	ID: 111368317
ID: 63382695	ID: 111368310
ID: 63382694	ID: 111368309
ID: 63382693	ID: 111368270
ID: 63382692	ID: 111367557
ID: 63382691	ID: 111367074
ID: 63382689	ID: 54595200
ID: 63382688	ID: 54595198
ID: 63382687	ID: 54595197
ID: 63382676	ID: 54595195
ID: 63382675	ID: 54595193
ID: 63382674	ID: 54595192
ID: 25102913	ID: 54595181
ID: 25102912	ID: 54595180
ID: 25102910	ID: 54595178
ID: 25102909	ID: 54595177
ID: 25102906	ID: 54595176
ID: 25102905	ID: 54595175
ID: 25102895	ID: 54595174
ID: 25102894	ID: 54595173
ID: 25102893	ID: 54595172
ID: 25102892	ID: 54595171
ID: 25102891	ID: 54595170
ID: 25102890	ID: 54595169
ID: 25102889	ID: 54595159
ID: 25102888	ID: 54595158
ID: 25102887	ID: 54595156
ID: 25102885	ID: 54595154
ID: 25102884	ID: 54595153
ID: 25102883	ID: 54595152
ID: 25102873	ID: 54595151
ID: 25018944	ID: 54595150
ID: 25018943	ID: 54595149
ID: 25018941	ID: 54595148
ID: 25018940	ID: 54595147
ID: 25018937	ID: 54595146
ID: 25018936	ID: 54595145
ID: 25018926	ID: 54595144
ID: 25018925	ID: 54595143
ID: 25018924	ID: 54595142
ID: 25018923	ID: 54595141
ID: 25018922	ID: 54595140
ID: 25018921	ID: 54595139
ID: 25018920	ID: 54595138
ID: 25018919	ID: 54595137
ID: 25018918	ID: 54595136
ID: 25018916	ID: 54595135
ID: 25018915	ID: 54595134
ID: 25018914	ID: 54595133
ID: 25018913	ID: 54595130
ID: 25018903	ID: 54595129
ID: 68643817	ID: 54595128
ID: 68643816	ID: 54595127
ID: 68643815	ID: 54595126
ID: 68643813	ID: 54595125
ID: 68643812	ID: 54595124
ID: 68643809	ID: 68682942
ID: 68643808	ID: 68682941
ID: 68643796	ID: 68682937
ID: 68643795	ID: 68682936
ID: 68643794	ID: 68682935
ID: 68643793	ID: 68682933
ID: 68643792	ID: 68682930
ID: 68643791	ID: 68682926
ID: 68643790	ID: 68682924
ID: 58913994	ID: 68682922
ID: 58913985	ID: 68682921
ID: 58913984	ID: 68682919
ID: 58913981	ID: 68682917
ID: 58913980	ID: 68682915
ID: 58913974	ID: 68682914
ID: 58913973	ID: 68682913
ID: 58913972	ID: 68682912
ID: 58913971	ID: 68682908
ID: 58913970	ID: 68682906
ID: 58913969	ID: 54625963
ID: 58913968	ID: 54625959
ID: 58913967	ID: 54625958
ID: 58913966	ID: 54625954
ID: 58913964	ID: 54625951
ID: 58913963	ID: 54625950
ID: 58913961	ID: 54625949
ID: 58913955	ID: 54625947
ID: 58913954	ID: 54625944
ID: 58913951	ID: 54625943
ID: 58913950	ID: 54625940
ID: 58913948	ID: 54625939
ID: 58913947	ID: 54625937
ID: 58913946	ID: 54625935
ID: 58913945	ID: 54625934
ID: 58913944	ID: 54625930
ID: 58913943	ID: 54625927
ID: 58913942	ID: 54625924
ID: 58913941	ID: 54625914
ID: 58913940	ID: 27211532
ID: 58913939	ID: 27211531
ID: 58913938	ID: 27211530
ID: 58913937	ID: 27211525
ID: 58913936	ID: 27211524
ID: 58913935	ID: 27211517
ID: 58913934	ID: 27211516
ID: 58913933	ID: 27211515
ID: 58913932	ID: 27211514
ID: 58913931	ID: 27211513
ID: 58913930	ID: 24571730
ID: 58913929	ID: 24571729
ID: 58913928	ID: 24571724
ID: 58913927	ID: 24571718
ID: 58913926	ID: 24571717
ID: 58913923	ID: 24571716
ID: 58913922	ID: 24571714
ID: 58913921	ID: 24571712
ID: 58913920	ID: 24571709
ID: 58913919	ID: 24571708
ID: 58913918	ID: 24571706
ID: 40494941	ID: 24571705
ID: 40494940	ID: 24571701
ID: 40494938	ID: 24571700
ID: 40494937	ID: 24571697
ID: 40494934	ID: 24571696
ID: 40494933	ID: 24571687
ID: 40494923	ID: 24571684
ID: 40494922	ID: 24571681
ID: 40494921	ID: 24571679
ID: 40494920	ID: 67146990
ID: 40494919	ID: 67146984
ID: 40494918	ID: 67146983
ID: 40494917	ID: 67146972
ID: 40494916	ID: 67146971
ID: 40494914	ID: 67146970
ID: 40494913	ID: 67146969
ID: 40494912	ID: 67146968
ID: 40494911	ID: 67146967
ID: 40494901	ID: 67146966
ID: 40494900	ID: 67146965
ID: 29993437	ID: 67146964
ID: 29993436	ID: 67146962
ID: 29993433	ID: 67146961
ID: 29993432	ID: 67146950
ID: 29993431	ID: 67146949
ID: 29993430	ID: 67146943
ID: 29993428	ID: 67146942
ID: 29993423	ID: 67146941
ID: 29993420	ID: 42896003
ID: 29993418	ID: 42896002
ID: 29993416	ID: 42896001
ID: 29993414	ID: 42895998
ID: 29993413	ID: 42895997
ID: 29993404	ID: 42895996
ID: 29993403	ID: 42895985
ID: 29993438	ID: 42895984
ID: 29993435	ID: 42895983
ID: 29993434	ID: 42895982
ID: 29993429	ID: 42895981
ID: 29993427	ID: 42895980
ID: 40880321	ID: 42895979
ID: 40880376	ID: 42895978
ID: 40880373	ID: 42895977
ID: 40880358	ID: 42895975
ID: 40880354	ID: 42895974
ID: 40880333	ID: 42895963
ID: 40880330	ID: 42895962
ID: 40880327	ID: 42895958
ID: 40880326	ID: 39111063
ID: 40880323	ID: 39111062
ID: 40880322	ID: 39111061
ID: 40880319	ID: 39111059
ID: 40880318	ID: 39111058
ID: 40880317	ID: 39111057
ID: 40880316	ID: 39111055
ID: 40880312	ID: 39111053
ID: 40880310	ID: 39111052
ID: 40880309	ID: 39111047
ID: 40880306	ID: 39111046
ID: 40880305	ID: 39111043
