# Supplementary material for: Artificially designed synthetic promoter for a high level of salt induction using a cis-engineering approach
Source: Sci Rep. 2024 Jun 13;14:13657. doi: 10.1038/s41598-024-64537-z (PMC11176371; doi:10.1038/s41598-024-64537-z)
Supplement: Supplementary file 2 — Supplementary Table S2. [file 41598_2024_64537_MOESM2_ESM.xlsx]

## Sheet: Sheet1
MONOCOTS	DICOTS
Oryza sativa	Arabidopsis thaliana
Hordeum vulgare	Arachis hypogea
Triticum aestivum	Solanum lycopersicum
Zea mays	Brassica napus (Rapeseed)
Pennisetum glaucum	Beta vulgaris (sugar beet)
Gossypium arboreum (Cotton)	Helianthus annuus (sunflower)
Echinochloa turnerana (Millet, channel)	Vigna unguiculata (Cowpea)
Avena sativa (Oats)	Portulaca oleracea
Secale cereale (Rye)	Glycine max
Sorghum bicolor (Sorghum)	Psophocarpus tetragonolobus
Cynodon dactylon (bermuda grass)	Ficus carica (Fig)
Asparagus officinalis	Psidium guajava (Guava)
Cocos nucifera (Coconut)	Syzygium cumini (jambolan plum)
Ananas comosus (Pine apple)	Olea europaea (olive)
Phoenix dactylifera (Date palm)	Simmondsia chinensis (Jojoba)
Aeluropus littoralis	Sesbania grandiflora (scarlet wisteria)
Sporobolus maritimus	Atriplex gmelinii
Puccinellia nuttalliana (Nuttall's alkaligrass)	Avicennia marina
Leymus triticoides (Beardless wildrye)	Haplostachys haplostachya
Elymus trachycaulus (Slender wheatgrass)	Salicornia bigelovii
Poa juncifolia (Alkali bluegrass)	Salsola abrotanoides
Anematichthys apogon (beardless barb)	Suaeda salsa
Thinopyrum elongatum (Tall wheatgrass)	Sarcobatus vermiculatus (Black greasewood)
